# Supplementary material for: Cyclo-Graphyne: A Highly Porous and Semimetallic 2D Carbon Allotrope with Dirac Cones
Source: ACS Omega. 2026 Jan 21;11(4):5994–6002. doi: 10.1021/acsomega.5c10456 (PMC12878394; doi:10.1021/acsomega.5c10456)
Supplement: Supplementary file 1 [file ao5c10456_si_001.cif]

#======================================================================
# CRYSTAL DATA
#----------------------------------------------------------------------
data_cyclo-graphyne

_chemical_formula_sum                 'C36'
_chemical_formula_weight               432.3852
_cell_length_a                         13.552432
_cell_length_b                         13.552432
_cell_length_c                         20.000000
_cell_angle_alpha                      90.000000
_cell_angle_beta                       90.000000
_cell_angle_gamma                      120.000000
_cell_volume                           3181.230261
_space_group_name_H-M_alt              'P 6/m m m'
_space_group_IT_number                 191
_symmetry_cell_setting                 'hexagonal'
_exptl_crystal_description             'not applicable (DFT calculation)'
_diffrn_measurement_device_type        'not applicable (DFT calculation)'
_cell_measurement_reflns_used           0
_cell_measurement_theta_min             0.0
_cell_measurement_theta_max             0.0
_cell_measurement_temperature           'not applicable (DFT calculation)'
_diffrn_ambient_temperature             'not applicable (DFT calculation)'

loop_
_space_group_symop_operation_xyz
   'x, y, z'
   '-x, -y, -z'
   '-y, x-y, z'
   'y, -x+y, -z'
   '-x+y, -x, z'
   'x-y, x, -z'
   '-x, -y, z'
   'x, y, -z'
   'y, -x+y, z'
   '-y, x-y, -z'
   'x-y, x, z'
   '-x+y, -x, -z'
   'y, x, -z'
   '-y, -x, z'
   'x-y, -y, -z'
   '-x+y, y, z'
   '-x, -x+y, -z'
   'x, x-y, z'
   '-y, -x, -z'
   'y, x, z'
   '-x+y, y, -z'
   'x-y, -y, z'
   'x, x-y, -z'
   '-x, -x+y, z'

loop_
   _atom_site_label
   _atom_site_occupancy
   _atom_site_fract_x
   _atom_site_fract_y
   _atom_site_fract_z
   _atom_site_adp_type
   _atom_site_U_iso_or_equiv
   _atom_site_type_symbol
   C1         1.0     0.460978     0.629413     0.500000    Uiso  . C
   C2         1.0     0.168434     0.539021     0.500000    Uiso  . C
   C3         1.0     0.164066     0.731226     0.500000    Uiso  . C
   C4         1.0     0.052533     0.340804     0.500000    Uiso  . C
   C5         1.0     0.731226     0.567160     0.500000    Uiso  . C
   C6         1.0     0.288272     0.340804     0.500000    Uiso  . C
   C7         1.0     0.659194     0.711727     0.500000    Uiso  . C
   C8         1.0     0.835934     0.567160     0.500000    Uiso  . C
   C9         1.0     0.370587     0.539021     0.500000    Uiso  . C
   C10        1.0     0.052533     0.711727     0.500000    Uiso  . C
   C11        1.0     0.711728     0.659196     0.500000    Uiso  . C
   C12        1.0     0.947467     0.659196     0.500000    Uiso  . C
   C13        1.0     0.629413     0.460979     0.500000    Uiso  . C
   C14        1.0     0.831566     0.460979     0.500000    Uiso  . C
   C15        1.0     0.539022     0.370587     0.500000    Uiso  . C
   C16        1.0     0.831565     0.370587     0.500000    Uiso  . C
   C17        1.0     0.340806     0.288273     0.500000    Uiso  . C
   C18        1.0     0.432841     0.268774     0.500000    Uiso  . C
   C19        1.0     0.835934     0.268774     0.500000    Uiso  . C
   C20        1.0     0.947467     0.288273     0.500000    Uiso  . C
   C21        1.0     0.432840     0.164066     0.500000    Uiso  . C
   C22        1.0     0.539021     0.168434     0.500000    Uiso  . C
   C23        1.0     0.629413     0.168434     0.500000    Uiso  . C
   C24        1.0     0.731226     0.164066     0.500000    Uiso  . C
   C25        1.0     0.288272     0.947467     0.499999    Uiso  . C
   C26        1.0     0.164066     0.432840     0.500000    Uiso  . C
   C27        1.0     0.659196     0.947468     0.500000    Uiso  . C
   C28        1.0     0.567159     0.731226     0.500000    Uiso  . C
   C29        1.0     0.340804     0.052533     0.499999    Uiso  . C
   C30        1.0     0.711728     0.052533     0.500000    Uiso  . C
   C31        1.0     0.168435     0.629413     0.500000    Uiso  . C
   C32        1.0     0.268774     0.432840     0.500000    Uiso  . C
   C33        1.0     0.268774     0.835934     0.500000    Uiso  . C
   C34        1.0     0.370587     0.831566     0.500000    Uiso  . C
   C35        1.0     0.460979     0.831566     0.500000    Uiso  . C
   C36        1.0     0.567160     0.835934     0.500000    Uiso  . C
